# Supplementary material for: New species and records of Metriocnemus van der Wulp s. str. from China (Diptera, Chironomidae)
Source: Zookeys. 2014 Mar 11;(387):73–87. doi: 10.3897/zookeys.387.6408 (PMC3970060; doi:10.3897/zookeys.387.6408)
Supplement: XML Treatment for Metriocnemus (Metriocnemus) albolineatus [file zookeys.387.6408-treatment2.xml]

<!DOCTYPE tp:taxon-treatment
  PUBLIC "-//TaxonX//DTD Taxonomic Treatment Publishing DTD v0 20100105//EN" "tax-treatment-NSO.dtd">
<tp:taxon-treatment xmlns:tp="http://www.plazi.org/taxpub"><tp:treatment-meta><mixed-citation publication-type="journal"><person-group><name><surname>Li</surname><given-names>Xing</given-names></name><name><surname>Wang</surname><given-names>Xin-hua</given-names></name></person-group><article-title>New species and records of <italic>Metriocnemus</italic> van der Wulp s. str. from China (Diptera, Chironomidae)</article-title><source>Zookeys</source><day>11</day><month>3</month><year>2014</year><volume>2014</volume><issue>387</issue><fpage>73</fpage><lpage>87</lpage><pub-id pub-id-type="doi">10.3897/zookeys.387.6408</pub-id></mixed-citation></tp:treatment-meta><tp:nomenclature><tp:taxon-name>
                        <tp:taxon-name-part taxon-name-part-type="genus">Metriocnemus</tp:taxon-name-part>
                        (<tp:taxon-name-part taxon-name-part-type="subgenus">Metriocnemus</tp:taxon-name-part>)
                        <tp:taxon-name-part taxon-name-part-type="species">albolineatus</tp:taxon-name-part>
                        <object-id xmlns:xlink="http://www.w3.org/1999/xlink" xlink:type="simple">http://species-id.net/wiki/Metriocnemus_albolineatus</object-id>
                    </tp:taxon-name><tp:taxon-authority>(Meigen)</tp:taxon-authority><tp:nomenclature-citation-list><tp:nomenclature-citation><tp:taxon-name>Chironomus albolineatus</tp:taxon-name><comment> Meigen, 1818: 39</comment></tp:nomenclature-citation><tp:nomenclature-citation><tp:taxon-name>Chironomus atratulus</tp:taxon-name><comment> Zetterstedt, 1850: 3590</comment></tp:nomenclature-citation><tp:nomenclature-citation><tp:taxon-name>Metriocnemus albolineatus</tp:taxon-name><comment> (Meigen); <xref ref-type="bibr" rid="B17">Sæther (1989</xref>: 399)</comment></tp:nomenclature-citation></tp:nomenclature-citation-list></tp:nomenclature><tp:treatment-sec sec-type="Material examined"><title>Material examined.</title><p>CHINA: Sichuan Province, Ganzi City, Yajiang County, <named-content xmlns:xlink="http://www.w3.org/1999/xlink" content-type="dwc:verbatimCoordinates" xlink:type="simple">29°53'48"N, 103°10'19"E</named-content>, 1 male, 14.vi.1986, light trap, X. Wang.</p></tp:treatment-sec><tp:treatment-sec sec-type="Remarks"><title>Remarks.</title><p>The male can be separated from other species of <italic><tp:taxon-name>Metriocnemus</tp:taxon-name></italic> by having a short virga (23–26 µm long), very weak inferior volsella, rounded to bluntly triangular crista dorsalis, tapering anal point with blunt apex, Sc with 10–31 setae, M with 15–32 setae, and cell m with 35–73 setae. This species is a member of the <italic>eurynotus</italic> group, but the male can be separated from other species of the group by having a shorter virga and a weaker inferior volsella. It has more setae on the wings than <italic><tp:taxon-name>Metriocnemus (Metriocnemus) brusti</tp:taxon-name></italic> and <italic><tp:taxon-name>Metriocnemus (Metriocnemus) corticalis</tp:taxon-name></italic>, but fewer than <italic><tp:taxon-name>Metriocnemus (Metriocnemus) eurynotus</tp:taxon-name></italic>.</p></tp:treatment-sec><tp:treatment-sec sec-type="Distribution"><title>Distribution.</title><p>The species is recorded from the Nearctic, Palaearctic and Oriental regions (<xref ref-type="bibr" rid="B2">Ashe and O’Connor 2012</xref>). In China it was collected from Sichuan Province in Oriental China for first time.</p></tp:treatment-sec><ref-list><ref id="B17"><mixed-citation xmlns:xlink="http://www.w3.org/1999/xlink" xlink:type="simple"><person-group><name name-style="western"><surname>Sæther</surname><given-names>OA</given-names></name></person-group> (<year>1989</year>) <article-title><italic>Metriocnemus</italic> van der Wulp: a new species and a revision of species described by Meigen, Zetterstedt, Stæger, Holmgren, Lundström and Strenzke (Diptera: Chironomidae).</article-title><source>Entomologica Scandinavica</source><volume>19</volume>(<issue>4</issue>): <fpage>393</fpage>-<lpage>430</lpage>.</mixed-citation></ref><ref id="B2"><mixed-citation xmlns:xlink="http://www.w3.org/1999/xlink" xlink:type="simple"><person-group><name name-style="western"><surname>Ashe</surname><given-names>P</given-names></name><name name-style="western"><surname>O’Connor</surname><given-names>JP</given-names></name></person-group> (<year>2012</year>) <source>A World Catalogue of Chironomidae (Diptera)</source>. <issue>Part 2</issue>. <chapter-title>Orthocladiinae (Section A &amp; B)</chapter-title>. <publisher-name>Irish Biogeographical Society &amp; National Museum of Ireland</publisher-name>, <publisher-loc>Dublin</publisher-loc>, <lpage>986</lpage> pp.</mixed-citation></ref></ref-list></tp:taxon-treatment>
