# Supplementary material for: New species and records of Metriocnemus van der Wulp s. str. from China (Diptera, Chironomidae)
Source: Zookeys. 2014 Mar 11;(387):73–87. doi: 10.3897/zookeys.387.6408 (PMC3970060; doi:10.3897/zookeys.387.6408)
Supplement: XML Treatment for Metriocnemus (Metriocnemus) beringensis [file zookeys.387.6408-treatment3.xml]

<!DOCTYPE tp:taxon-treatment
  PUBLIC "-//TaxonX//DTD Taxonomic Treatment Publishing DTD v0 20100105//EN" "tax-treatment-NSO.dtd">
<tp:taxon-treatment xmlns:tp="http://www.plazi.org/taxpub"><tp:treatment-meta><mixed-citation publication-type="journal"><person-group><name><surname>Li</surname><given-names>Xing</given-names></name><name><surname>Wang</surname><given-names>Xin-hua</given-names></name></person-group><article-title>New species and records of <italic>Metriocnemus</italic> van der Wulp s. str. from China (Diptera, Chironomidae)</article-title><source>Zookeys</source><day>11</day><month>3</month><year>2014</year><volume>2014</volume><issue>387</issue><fpage>73</fpage><lpage>87</lpage><pub-id pub-id-type="doi">10.3897/zookeys.387.6408</pub-id></mixed-citation></tp:treatment-meta><tp:nomenclature><tp:taxon-name>
                        <tp:taxon-name-part taxon-name-part-type="genus">Metriocnemus</tp:taxon-name-part>
                        (<tp:taxon-name-part taxon-name-part-type="subgenus">Metriocnemus</tp:taxon-name-part>)
                        <tp:taxon-name-part taxon-name-part-type="species">beringensis</tp:taxon-name-part>
                        <object-id xmlns:xlink="http://www.w3.org/1999/xlink" xlink:type="simple">http://species-id.net/wiki/Metriocnemus_beringensis</object-id>
                    </tp:taxon-name><tp:taxon-authority>(Cranston &amp; Oliver)</tp:taxon-authority><tp:nomenclature-citation-list><tp:nomenclature-citation><tp:taxon-name>Apometriocnemus beringensis</tp:taxon-name><comment> Cranston &amp; Oliver, 1988: 428</comment></tp:nomenclature-citation><tp:nomenclature-citation><tp:taxon-name>Metriocnemus beringensis</tp:taxon-name><comment> (Cranston &amp; Oliver); <xref ref-type="bibr" rid="B18">Sæther (1995</xref>: 59)</comment></tp:nomenclature-citation></tp:nomenclature-citation-list></tp:nomenclature><tp:treatment-sec sec-type="Material examined"><title>Material examined.</title><p>CHINA: Tibet, Zhangmu, <named-content xmlns:xlink="http://www.w3.org/1999/xlink" content-type="dwc:verbatimCoordinates" xlink:type="simple">28°46'26"N, 87°30'22"E</named-content>, 1 male, 15.viii.1987, light trap, C. Deng. Tibet, Zhangmu, <named-content xmlns:xlink="http://www.w3.org/1999/xlink" content-type="dwc:verbatimCoordinates" xlink:type="simple">28°46'26"N, 87°30'22"E</named-content>, 1 male, 6.ix.1987, light trap, C. Deng.</p></tp:treatment-sec><tp:treatment-sec sec-type="Remarks"><title>Remarks.</title><!--PageBreak--><p><italic><tp:taxon-name>Metriocnemus (Metriocnemus) beringiensis</tp:taxon-name></italic> may be no more than a small form of <italic><tp:taxon-name>Metriocnemus (Metriocnemus) fuscipes</tp:taxon-name></italic> (Meigen, 1818) differing in having a strongly reduced or absent anal point and slightly fewer setae on squama. Chinese specimens have fewer setae (R with 18–28, R<sub>1</sub> with 18–20, R<sub>4+5</sub> with 15–38 setae) on the wing than Norwegian specimens (R with 39–69, 55, R<sub>1</sub> with 27–47, 36, R<sub>4+5</sub> with 37–81, 59 setae) (<xref ref-type="bibr" rid="B18">Sæther 1995</xref>).</p></tp:treatment-sec><tp:treatment-sec sec-type="Distribution"><title>Distribution.</title><p>The species is previously recorded from the Nearctic and Palaearctic regions (<xref ref-type="bibr" rid="B2">Ashe and O’Connor 2012</xref>). In China it was collected in Tibet in Oriental China for first time.</p></tp:treatment-sec><ref-list><ref id="B18"><mixed-citation xmlns:xlink="http://www.w3.org/1999/xlink" xlink:type="simple"><person-group><name name-style="western"><surname>Sæther</surname><given-names>OA</given-names></name></person-group> (<year>1995</year>) <article-title><italic>Metriocnemus</italic> van der Wulp: seven new species, revision of species, and new records (Diptera: Chironomidae).</article-title><source>Annales de Limnologie</source><volume>31</volume>(<issue>1</issue>): <fpage>35</fpage>-<lpage>64</lpage>. doi: <ext-link ext-link-type="uri" xlink:href="http://dx.doi.org/10.1051/limn/1995002" xlink:type="simple">10.1051/limn/1995002</ext-link></mixed-citation></ref><ref id="B2"><mixed-citation xmlns:xlink="http://www.w3.org/1999/xlink" xlink:type="simple"><person-group><name name-style="western"><surname>Ashe</surname><given-names>P</given-names></name><name name-style="western"><surname>O’Connor</surname><given-names>JP</given-names></name></person-group> (<year>2012</year>) <source>A World Catalogue of Chironomidae (Diptera)</source>. <issue>Part 2</issue>. <chapter-title>Orthocladiinae (Section A &amp; B)</chapter-title>. <publisher-name>Irish Biogeographical Society &amp; National Museum of Ireland</publisher-name>, <publisher-loc>Dublin</publisher-loc>, <lpage>986</lpage> pp.</mixed-citation></ref></ref-list></tp:taxon-treatment>
