# Supplementary material for: New species and records of Metriocnemus van der Wulp s. str. from China (Diptera, Chironomidae)
Source: Zookeys. 2014 Mar 11;(387):73–87. doi: 10.3897/zookeys.387.6408 (PMC3970060; doi:10.3897/zookeys.387.6408)
Supplement: XML Treatment for Metriocnemus (Metriocnemus) bilobatus [file zookeys.387.6408-treatment4.xml]

<!DOCTYPE tp:taxon-treatment
  PUBLIC "-//TaxonX//DTD Taxonomic Treatment Publishing DTD v0 20100105//EN" "tax-treatment-NSO.dtd">
<tp:taxon-treatment xmlns:tp="http://www.plazi.org/taxpub"><tp:treatment-meta><mixed-citation publication-type="journal"><person-group><name><surname>Li</surname><given-names>Xing</given-names></name><name><surname>Wang</surname><given-names>Xin-hua</given-names></name></person-group><article-title>New species and records of <italic>Metriocnemus</italic> van der Wulp s. str. from China (Diptera, Chironomidae)</article-title><source>Zookeys</source><day>11</day><month>3</month><year>2014</year><volume>2014</volume><issue>387</issue><fpage>73</fpage><lpage>87</lpage><pub-id pub-id-type="doi">10.3897/zookeys.387.6408</pub-id></mixed-citation></tp:treatment-meta><tp:nomenclature><tp:taxon-name>
                        <tp:taxon-name-part taxon-name-part-type="genus">Metriocnemus</tp:taxon-name-part>
                        (<tp:taxon-name-part taxon-name-part-type="subgenus">Metriocnemus</tp:taxon-name-part>)
                        <tp:taxon-name-part taxon-name-part-type="species">bilobatus</tp:taxon-name-part>
                        <object-id xmlns:xlink="http://www.w3.org/1999/xlink" xlink:type="simple">http://species-id.net/wiki/Metriocnemus_bilobatus</object-id>
                    </tp:taxon-name><tp:taxon-authority>Makarchenko &amp; Makarchenko</tp:taxon-authority><tp:nomenclature-citation-list><tp:nomenclature-citation><tp:taxon-name>Metriocnemus bilobatus</tp:taxon-name><comment> Makarchenko &amp; Makarchenko, 2004: 216</comment></tp:nomenclature-citation></tp:nomenclature-citation-list></tp:nomenclature><tp:treatment-sec sec-type="Material examined"><title>Material examined.</title><p>CHINA: Sichuan Province, Kangding City, Ertaizidaoban, <named-content xmlns:xlink="http://www.w3.org/1999/xlink" content-type="dwc:verbatimCoordinates" xlink:type="simple">30°2'20"N, 101°50'6"E</named-content>, 1 male, 15.vi.1996, water net, X. Wang. Sichuan Province, Litang County, <named-content xmlns:xlink="http://www.w3.org/1999/xlink" content-type="dwc:verbatimCoordinates" xlink:type="simple">29°59'45"N, 100°16'11"E</named-content>, 1 male, 11.vi.1996, light trap, X. Wang.</p></tp:treatment-sec><tp:treatment-sec sec-type="Remarks"><title>Remarks.</title><p>This species can be separated from other <italic><tp:taxon-name>Metriocnemus</tp:taxon-name></italic> species by having a total length of 2.18–2.42 mm, wing length of 1.85–2.25 mm, AR = 0.23–0.26, acrostichals in 2 rows, 25–37 dorsocentrals, and reduced anal lobe of the wing. The anal point is 45–48 µm long, and lacking microtrichia in distal half. Virga is 50–53 µm long and consists of a single spine. The inferior volsella is bilobate, and the length of the basal lobe is about half the length of the gonocoxite.</p></tp:treatment-sec><tp:treatment-sec sec-type="Distribution"><title>Distribution.</title><p>The species is recorded from Russian Far East (<xref ref-type="bibr" rid="B12">Makarchenko and Makarchenko 2004</xref>). In China it was collected in Sichuan Province in Oriental China for first time.</p></tp:treatment-sec><ref-list><ref id="B12"><mixed-citation xmlns:xlink="http://www.w3.org/1999/xlink" xlink:type="simple"><person-group><name name-style="western"><surname>Makarchenko</surname><given-names>EA</given-names></name><name name-style="western"><surname>Makarchenko</surname><given-names>MA</given-names></name></person-group> (<year>2004</year>) <article-title>Novye i maloizvestnyi vidy komarov–zvontsov podsemeistva Orthocladiinae (Diptera, Chironomidae) s ostrova Sakhalin (New and little–know chironomids of the subfamily Orthocladiinae (Diptera, Chironomidae) from Sakhalin Island).</article-title> In: <person-group><name name-style="western"><surname>Storozhenko</surname><given-names>SYu</given-names></name></person-group> (<role>Ed</role>) <source>Flora and fauna of Sakhalin Island</source>. <comment>(Material of International Sakhalin Project)</comment>. <issue>Part 1</issue>. <publisher-name>Dalnauka</publisher-name>, <publisher-loc>Vladivostok</publisher-loc>, <fpage>214</fpage>-<lpage>223</lpage>.</mixed-citation></ref></ref-list></tp:taxon-treatment>
