# Supplementary material for: New species and records of Metriocnemus van der Wulp s. str. from China (Diptera, Chironomidae)
Source: Zookeys. 2014 Mar 11;(387):73–87. doi: 10.3897/zookeys.387.6408 (PMC3970060; doi:10.3897/zookeys.387.6408)
Supplement: XML Treatment for Metriocnemus (Metriocnemus) brusti [file zookeys.387.6408-treatment5.xml]

<!DOCTYPE tp:taxon-treatment
  PUBLIC "-//TaxonX//DTD Taxonomic Treatment Publishing DTD v0 20100105//EN" "tax-treatment-NSO.dtd">
<tp:taxon-treatment xmlns:tp="http://www.plazi.org/taxpub"><tp:treatment-meta><mixed-citation publication-type="journal"><person-group><name><surname>Li</surname><given-names>Xing</given-names></name><name><surname>Wang</surname><given-names>Xin-hua</given-names></name></person-group><article-title>New species and records of <italic>Metriocnemus</italic> van der Wulp s. str. from China (Diptera, Chironomidae)</article-title><source>Zookeys</source><day>11</day><month>3</month><year>2014</year><volume>2014</volume><issue>387</issue><fpage>73</fpage><lpage>87</lpage><pub-id pub-id-type="doi">10.3897/zookeys.387.6408</pub-id></mixed-citation></tp:treatment-meta><tp:nomenclature><tp:taxon-name>
                        <tp:taxon-name-part taxon-name-part-type="genus">Metriocnemus</tp:taxon-name-part>
                        (<tp:taxon-name-part taxon-name-part-type="subgenus">Metriocnemus</tp:taxon-name-part>)
                        <tp:taxon-name-part taxon-name-part-type="species">brusti</tp:taxon-name-part>
                        <object-id xmlns:xlink="http://www.w3.org/1999/xlink" xlink:type="simple">http://species-id.net/wiki/Metriocnemus_brusti</object-id>
                    </tp:taxon-name><tp:taxon-authority>Sæther</tp:taxon-authority><tp:nomenclature-citation-list><tp:nomenclature-citation><tp:taxon-name>Metriocnemus brusti</tp:taxon-name><comment> Sæther, 1989: 407; <xref ref-type="bibr" rid="B23">Wang (2000</xref>: 637).</comment></tp:nomenclature-citation></tp:nomenclature-citation-list></tp:nomenclature><tp:treatment-sec sec-type="Material examined"><title>Material examined.</title><p>CHINA: Hebei Province, Pingquan County, Guangtou Mountain, <named-content xmlns:xlink="http://www.w3.org/1999/xlink" content-type="dwc:verbatimCoordinates" xlink:type="simple">41°1'43"N, 118°43'1"E</named-content>, 1 male, 29.vi.1995, light trap, H. Li. Guizhou Province, Daozhen County, Xiaosha River, <named-content xmlns:xlink="http://www.w3.org/1999/xlink" content-type="dwc:verbatimCoordinates" xlink:type="simple">29°10'45"N, 107°32'59"E</named-content>, 1 male, 25.v.2004, light trap, H. Tang.</p></tp:treatment-sec><tp:treatment-sec sec-type="Remarks"><title>Remarks.</title><p>According to <xref ref-type="bibr" rid="B17">Sæther (1989)</xref>, the male can be separated from other members of <!--PageBreak--><italic><tp:taxon-name>Metriocnemus</tp:taxon-name></italic> by having rounded crista dorsalis, anal point tapering to blunt apex, well sclerotized virga, comparatively sparsely haired wing with about 0–8 setae on Sc, 0–11 on M, 0–14 on PCu and 7–9 setae in cell m, and squama with 27–34 setae. The Chinese specimens have slightly more setae on wing membrane, with about 2–9 setae on Sc, 12–14 on M, 35–48 on PCu and 13–16 setae in cell m, but squama only with 15-17 setae. The species is similar to <italic><tp:taxon-name>Metriocnemus (Metriocnemus) albilineatus</tp:taxon-name></italic> (Meigen, 1818) and <italic><tp:taxon-name>Metriocnemus (Metriocnemus) eurynotus</tp:taxon-name></italic>, but has tapering anal point and rounded crista dorsalis. It has a well developed virga as in <italic><tp:taxon-name>Metriocnemus (Metriocnemus) corticalis</tp:taxon-name></italic> and differs from this species in minor details in the wing chaetotaxy and the hypopygium.</p></tp:treatment-sec><tp:treatment-sec sec-type="Distribution"><title>Distribution.</title><p>The species is recorded from the Nearctic and Palaearctic regions (<xref ref-type="bibr" rid="B2">Ashe and O’Connor 2012</xref>). It was collected in both Oriental and Palaearctic China.</p></tp:treatment-sec><ref-list><ref id="B23"><mixed-citation xmlns:xlink="http://www.w3.org/1999/xlink" xlink:type="simple"><person-group><name name-style="western"><surname>Wang</surname><given-names>X</given-names></name></person-group> (<year>2000</year>) <article-title>A revised checklist of Chironomidae from China (Diptera).</article-title> In: <person-group><name name-style="western"><surname>Hoffrichter</surname><given-names>O</given-names></name></person-group> (<role>Ed</role>) <source>Late 20th century research on Chironomidae: an anthology from the 13th International Symposium on Chironomidae, Freiburg, 5–9 September 1997</source>. <publisher-name>Shaker Verlag</publisher-name>, <publisher-loc>Aachen</publisher-loc>, <fpage>629</fpage>-<lpage>652</lpage>.</mixed-citation></ref><ref id="B17"><mixed-citation xmlns:xlink="http://www.w3.org/1999/xlink" xlink:type="simple"><person-group><name name-style="western"><surname>Sæther</surname><given-names>OA</given-names></name></person-group> (<year>1989</year>) <article-title><italic>Metriocnemus</italic> van der Wulp: a new species and a revision of species described by Meigen, Zetterstedt, Stæger, Holmgren, Lundström and Strenzke (Diptera: Chironomidae).</article-title><source>Entomologica Scandinavica</source><volume>19</volume>(<issue>4</issue>): <fpage>393</fpage>-<lpage>430</lpage>.</mixed-citation></ref><ref id="B2"><mixed-citation xmlns:xlink="http://www.w3.org/1999/xlink" xlink:type="simple"><person-group><name name-style="western"><surname>Ashe</surname><given-names>P</given-names></name><name name-style="western"><surname>O’Connor</surname><given-names>JP</given-names></name></person-group> (<year>2012</year>) <source>A World Catalogue of Chironomidae (Diptera)</source>. <issue>Part 2</issue>. <chapter-title>Orthocladiinae (Section A &amp; B)</chapter-title>. <publisher-name>Irish Biogeographical Society &amp; National Museum of Ireland</publisher-name>, <publisher-loc>Dublin</publisher-loc>, <lpage>986</lpage> pp.</mixed-citation></ref></ref-list></tp:taxon-treatment>
