# Supplementary material for: New species and records of Metriocnemus van der Wulp s. str. from China (Diptera, Chironomidae)
Source: Zookeys. 2014 Mar 11;(387):73–87. doi: 10.3897/zookeys.387.6408 (PMC3970060; doi:10.3897/zookeys.387.6408)
Supplement: XML Treatment for Metriocnemus (Metriocnemus) calcaneum [file zookeys.387.6408-treatment6.xml]

<!DOCTYPE tp:taxon-treatment
  PUBLIC "-//TaxonX//DTD Taxonomic Treatment Publishing DTD v0 20100105//EN" "tax-treatment-NSO.dtd">
<tp:taxon-treatment xmlns:tp="http://www.plazi.org/taxpub"><tp:treatment-meta><mixed-citation publication-type="journal"><person-group><name><surname>Li</surname><given-names>Xing</given-names></name><name><surname>Wang</surname><given-names>Xin-hua</given-names></name></person-group><article-title>New species and records of <italic>Metriocnemus</italic> van der Wulp s. str. from China (Diptera, Chironomidae)</article-title><source>Zookeys</source><day>11</day><month>3</month><year>2014</year><volume>2014</volume><issue>387</issue><fpage>73</fpage><lpage>87</lpage><pub-id pub-id-type="doi">10.3897/zookeys.387.6408</pub-id></mixed-citation></tp:treatment-meta><tp:nomenclature><tp:taxon-name>
                        <tp:taxon-name-part taxon-name-part-type="genus">Metriocnemus</tp:taxon-name-part>
                        (<tp:taxon-name-part taxon-name-part-type="subgenus">Metriocnemus</tp:taxon-name-part>)
                        <tp:taxon-name-part taxon-name-part-type="species">calcaneum</tp:taxon-name-part>
                        <object-id xmlns:xlink="http://www.w3.org/1999/xlink" content-type="zoobank" xlink:type="simple">http://zoobank.org/2A5C2FA0-54B9-46E6-90BA-A6D3FD4558C1</object-id>
                        <object-id xmlns:xlink="http://www.w3.org/1999/xlink" xlink:type="simple">http://species-id.net/wiki/Metriocnemus_calcaneum</object-id>
                    </tp:taxon-name><tp:taxon-status xmlns:xlink="http://www.w3.org/1999/xlink" xlink:type="simple">sp. n.</tp:taxon-status><xref ref-type="fig" rid="F1">Figs 1–3</xref></tp:nomenclature><tp:treatment-sec sec-type="Type material"><title>Type material.</title><p>Holotype male (BDN No. 08832), CHINA: Hebei Province, Pingquan County, Guangtou Mountain, <named-content xmlns:xlink="http://www.w3.org/1999/xlink" content-type="dwc:verbatimCoordinates" xlink:type="simple">41°1'43"N, 118°43'1"E</named-content>, 29.vi.1995, light trap, W. Bu. Paratype male (BDN No. 08816), as holotype except the date is 28.vi.1995.</p></tp:treatment-sec><tp:treatment-sec sec-type="Diagnostic characters"><title>Diagnostic characters.</title><p>The gonostylus is 83–90 µm long, with short, strong outer projection; crista dorsalis is strong and pointed; LR<sub>1</sub> is high (0.68–0.70); squama with 8–10 setae; and cell m basally of RM with 15 setae.</p></tp:treatment-sec><tp:treatment-sec sec-type="Etymology"><title>Etymology.</title><p>From Latin, <italic>calcaneum</italic> meaning the heel, referring to the short, strong outer projection on gonostylus. The species epithet is a noun in apposition.</p></tp:treatment-sec><tp:treatment-sec sec-type="Description"><title>Description.</title><p>Male (n = 2).</p><p>Total length 2.49–2.68 mm. Wing length 1.68–1.88 mm. Total length / wing length 1.43–1.48. Wing length / length of profemur 2.09–2.23.</p><p><italic>Coloration</italic>. Head and abdomen brown, thorax and legs yellow.</p><p><italic>Head</italic>. AR 1.43–1.58. Temporal setae 11, including 4 inner verticals, 3 outer verticals, and 4 postorbitals. Clypeus with 10–12 setae. Tentorium 123–150 µm long, 18–20 µm wide. Stipes 105–108 µm long, 25–40 µm wide. Palp segments lengths (in µm): 18–40, 43, 135–155, 105–118, 153–165. Length ratio of palpomere 5/3 1.06–1.13.</p><p><italic>Wing</italic> (<xref ref-type="fig" rid="F1">Fig. 1</xref>). VR 1.16–1.34. Costal extension 110–150 µm long. Brachiolum with 1 seta, C extension with 8 non–marginal setae, Sc with 2–3, R with 18–19, R<sub>1</sub> with 16–17, R<sub>4+5</sub> with 25–32, RM with 1, M with 0–2, M<sub>1+2</sub> with 26, M<sub>3+4</sub> with 20, Cu with 0, Cu<sub>1</sub> with 7 setae. Pcu and An without setae. Wing membrane with setae in most cells, with 15 setae in cell m basally of RM, cell r<sub>4+5</sub> with 74–105, cell m<sub>1+2</sub> with 108–135, cell m<sub>3+4</sub> with 21–38 setae. Squama with 8–10 setae.</p><fig id="F1" position="float" orientation="portrait"><label>Figures 1–3.</label><caption><p><italic><tp:taxon-name>Metriocnemus (Metriocnemus) calcaneum</tp:taxon-name></italic> sp. n., male. <bold>1</bold> wing <bold>2</bold> hypopygium (dorsal view) <bold>3</bold> hypopygium (ventral view).</p></caption><graphic xmlns:xlink="http://www.w3.org/1999/xlink" xlink:href="zookeys-387-073-g001.jpg" position="float" orientation="portrait" xlink:type="simple"/></fig><p><italic>Thorax</italic>. Antepronotum with 1–2 setae. Dorsocentrals 10–12, acrostichals 8–9, prealars 5. Scutellum with 7–8 setae.</p><p><italic>Legs</italic>. Spur of fore tibia 53–75 µm long, spurs of mid tibia 33–35 µm and 25–28 µm long, of hind tibia 53–58 µm and 28 µm long. Width at apex of fore tibia 38–43 µm, of mid tibia 35–43 µm, of hind tibia 45–50 µm. Comb of 12 setae, shortest 20–23 µm long, longest 50–63 µm long. First tarsomere of mid leg with 1 pseudospur, 20 µm long; hind leg without pseudospurs. Lengths (in µm) and proportions of legs as in <xref ref-type="table" rid="T1">Table 1</xref>.</p><table-wrap id="T1" position="float" orientation="portrait"><label>Table 1.</label><caption><p>Lengths (in µm) and proportions of legs segments of <italic><tp:taxon-name>Metriocnemus (Metriocnemus) calcaneum</tp:taxon-name></italic> sp. n., male (n = 2).</p></caption><table><tbody><tr><th rowspan="1" colspan="1"/><th rowspan="1" colspan="1">fe</th><th rowspan="1" colspan="1">ti</th><th rowspan="1" colspan="1">ta<sub>1</sub></th><th rowspan="1" colspan="1">ta<sub>2</sub></th><th rowspan="1" colspan="1">ta<sub>3</sub></th><th rowspan="1" colspan="1">ta<sub>4</sub></th></tr><tr><td rowspan="1" colspan="1">p<sub>1</sub></td><td rowspan="1" colspan="1">800–840</td><td rowspan="1" colspan="1">830–950</td><td rowspan="1" colspan="1">580–650</td><td rowspan="1" colspan="1">310–370</td><td rowspan="1" colspan="1">198–224</td><td rowspan="1" colspan="1">136–150</td></tr><tr><td rowspan="1" colspan="1">p<sub>2</sub></td><td rowspan="1" colspan="1">790–890</td><td rowspan="1" colspan="1">750–860</td><td rowspan="1" colspan="1">400–430</td><td rowspan="1" colspan="1">185–198</td><td rowspan="1" colspan="1">150–155</td><td rowspan="1" colspan="1">108</td></tr><tr><td rowspan="1" colspan="1">p<sub>3</sub></td><td rowspan="1" colspan="1">840–970</td><td rowspan="1" colspan="1">920–1060</td><td rowspan="1" colspan="1">520–570</td><td rowspan="1" colspan="1">242–264</td><td rowspan="1" colspan="1">185–220</td><td rowspan="1" colspan="1">114–123</td></tr><tr><td rowspan="1" colspan="1"/><td rowspan="1" colspan="1"><bold>ta<sub>5</sub></bold></td><td rowspan="1" colspan="1"><bold>LR</bold></td><td rowspan="1" colspan="1"><bold>BV</bold></td><td rowspan="1" colspan="1"><bold>SV</bold></td><td rowspan="1" colspan="2"><bold>BR</bold></td></tr><tr><td rowspan="1" colspan="1">p<sub>1</sub></td><td rowspan="1" colspan="1">98–105</td><td rowspan="1" colspan="1">0.68–0.70</td><td rowspan="1" colspan="1">2.87–2.98</td><td rowspan="1" colspan="1">2.75–2.81</td><td rowspan="1" colspan="2">2.0</td></tr><tr><td rowspan="1" colspan="1">p<sub>2</sub></td><td rowspan="1" colspan="1">88–98</td><td rowspan="1" colspan="1">0.50–0.53</td><td rowspan="1" colspan="1">3.63–3.94</td><td rowspan="1" colspan="1">3.85–4.07</td><td rowspan="1" colspan="2">2.44–3.3</td></tr><tr><td rowspan="1" colspan="1">p<sub>3</sub></td><td rowspan="1" colspan="1">93–98</td><td rowspan="1" colspan="1">0.54–0.57</td><td rowspan="1" colspan="1">3.60–3.69</td><td rowspan="1" colspan="1">3.38–56</td><td rowspan="1" colspan="2">2.91–4.0</td></tr></tbody></table></table-wrap><!--PageBreak--><!--PageBreak--><p><italic>Hypopygium</italic> (<xref ref-type="fig" rid="F1">Figs 2–3</xref>). Anal point proper 30–45 µm long, 23–25 µm wide, tapering from base to pointed apex; with 8–11 setae at base on tergite IX. Laterosternite IX with 10–13 setae. Phallapodeme 48–53 µm long; transverse sternapodeme 110–133 µm long. Gonocoxite 223–224 µm long. Gonostylus 83–90 µm long, with short, strong outer projection; crista dorsalis strong and pointed; megaseta 13 µm long. HR 2.49–2.70. HV 2.76–3.24.</p></tp:treatment-sec><tp:treatment-sec sec-type="Distribution"><title>Distribution.</title><p>The specimens were collected in Hebei Province in Palaearctic China.</p></tp:treatment-sec></tp:taxon-treatment>
