# Supplementary material for: New species and records of Metriocnemus van der Wulp s. str. from China (Diptera, Chironomidae)
Source: Zookeys. 2014 Mar 11;(387):73–87. doi: 10.3897/zookeys.387.6408 (PMC3970060; doi:10.3897/zookeys.387.6408)
Supplement: XML Treatment for Metriocnemus (Metriocnemus) dentipalpus [file zookeys.387.6408-treatment9.xml]

<!DOCTYPE tp:taxon-treatment
  PUBLIC "-//TaxonX//DTD Taxonomic Treatment Publishing DTD v0 20100105//EN" "tax-treatment-NSO.dtd">
<tp:taxon-treatment xmlns:tp="http://www.plazi.org/taxpub"><tp:treatment-meta><mixed-citation publication-type="journal"><person-group><name><surname>Li</surname><given-names>Xing</given-names></name><name><surname>Wang</surname><given-names>Xin-hua</given-names></name></person-group><article-title>New species and records of <italic>Metriocnemus</italic> van der Wulp s. str. from China (Diptera, Chironomidae)</article-title><source>Zookeys</source><day>11</day><month>3</month><year>2014</year><volume>2014</volume><issue>387</issue><fpage>73</fpage><lpage>87</lpage><pub-id pub-id-type="doi">10.3897/zookeys.387.6408</pub-id></mixed-citation></tp:treatment-meta><tp:nomenclature><tp:taxon-name>
                        <tp:taxon-name-part taxon-name-part-type="genus">Metriocnemus</tp:taxon-name-part>
                        (<tp:taxon-name-part taxon-name-part-type="subgenus">Metriocnemus</tp:taxon-name-part>)
                        <tp:taxon-name-part taxon-name-part-type="species">dentipalpus</tp:taxon-name-part>
                        <object-id xmlns:xlink="http://www.w3.org/1999/xlink" xlink:type="simple">http://species-id.net/wiki/Metriocnemus_dentipalpus</object-id>
                    </tp:taxon-name><tp:taxon-authority>Sæther</tp:taxon-authority><tp:nomenclature-citation-list><tp:nomenclature-citation><tp:taxon-name>Metriocnemus dentipalpus</tp:taxon-name><comment> Sæther, 1995: 44</comment></tp:nomenclature-citation></tp:nomenclature-citation-list></tp:nomenclature><tp:treatment-sec sec-type="Material examined"><title>Material examined.</title><p>Holotype (ZMB No.145): CHINA: Tibet, Dingri, Chang Street, <named-content xmlns:xlink="http://www.w3.org/1999/xlink" content-type="dwc:verbatimCoordinates" xlink:type="simple">28°39'31"N, 87°7'34"E</named-content>, 1 male, 16.ix.1987, light trap, C. Deng.</p></tp:treatment-sec><tp:treatment-sec sec-type="Remarks"><title>Remarks.</title><p>The species is similar to <italic><tp:taxon-name>Metriocnemus (Metriocnemus) brusti</tp:taxon-name></italic> Sæther, 1989 and <italic><tp:taxon-name>Metriocnemus (Metriocnemus) acutus</tp:taxon-name></italic> Sæther, 1995 but can be separated on having 20 setae on vein M, an AR = 1.43, palp with a small apical tooth on each of palpomeres 3 and 4, anal point with concave margins and details of the hypopygium. <italic><tp:taxon-name>Metriocnemus (Metriocnemus) brusti</tp:taxon-name></italic> only have 0–14 setae and <italic><tp:taxon-name>Metriocnemus (Metriocnemus) acutus</tp:taxon-name></italic> without setae on vein M.</p></tp:treatment-sec><tp:treatment-sec sec-type="Distribution"><title>Distribution.</title><p>The species is known only from Tibet in Oriental China by <xref ref-type="bibr" rid="B18">Sæther (1995)</xref>.</p></tp:treatment-sec><ref-list><ref id="B18"><mixed-citation xmlns:xlink="http://www.w3.org/1999/xlink" xlink:type="simple"><person-group><name name-style="western"><surname>Sæther</surname><given-names>OA</given-names></name></person-group> (<year>1995</year>) <article-title><italic>Metriocnemus</italic> van der Wulp: seven new species, revision of species, and new records (Diptera: Chironomidae).</article-title><source>Annales de Limnologie</source><volume>31</volume>(<issue>1</issue>): <fpage>35</fpage>-<lpage>64</lpage>. doi: <ext-link ext-link-type="uri" xlink:href="http://dx.doi.org/10.1051/limn/1995002" xlink:type="simple">10.1051/limn/1995002</ext-link></mixed-citation></ref></ref-list></tp:taxon-treatment>
