# Supplementary material for: New species and records of Metriocnemus van der Wulp s. str. from China (Diptera, Chironomidae)
Source: Zookeys. 2014 Mar 11;(387):73–87. doi: 10.3897/zookeys.387.6408 (PMC3970060; doi:10.3897/zookeys.387.6408)
Supplement: XML Treatment for Metriocnemus (Metriocnemus) fuscipes [file zookeys.387.6408-treatment11.xml]

<!DOCTYPE tp:taxon-treatment
  PUBLIC "-//TaxonX//DTD Taxonomic Treatment Publishing DTD v0 20100105//EN" "tax-treatment-NSO.dtd">
<tp:taxon-treatment xmlns:tp="http://www.plazi.org/taxpub"><tp:treatment-meta><mixed-citation publication-type="journal"><person-group><name><surname>Li</surname><given-names>Xing</given-names></name><name><surname>Wang</surname><given-names>Xin-hua</given-names></name></person-group><article-title>New species and records of <italic>Metriocnemus</italic> van der Wulp s. str. from China (Diptera, Chironomidae)</article-title><source>Zookeys</source><day>11</day><month>3</month><year>2014</year><volume>2014</volume><issue>387</issue><fpage>73</fpage><lpage>87</lpage><pub-id pub-id-type="doi">10.3897/zookeys.387.6408</pub-id></mixed-citation></tp:treatment-meta><tp:nomenclature><tp:taxon-name>
                        <tp:taxon-name-part taxon-name-part-type="genus">Metriocnemus</tp:taxon-name-part>
                        (<tp:taxon-name-part taxon-name-part-type="subgenus">Metriocnemus</tp:taxon-name-part>)
                        <tp:taxon-name-part taxon-name-part-type="species">fuscipes</tp:taxon-name-part>
                        <object-id xmlns:xlink="http://www.w3.org/1999/xlink" xlink:type="simple">http://species-id.net/wiki/Metriocnemus_fuscipes</object-id>
                    </tp:taxon-name><tp:taxon-authority>(Meigen)</tp:taxon-authority><tp:nomenclature-citation-list><tp:nomenclature-citation><tp:taxon-name>Chironomus fuscipes</tp:taxon-name><comment> Meigen, 1818: 49</comment></tp:nomenclature-citation><tp:nomenclature-citation><tp:taxon-name>Metriocnemus fuscipes</tp:taxon-name><comment>(Meigen); <xref ref-type="bibr" rid="B25">van der Wulp (1875</xref>: 136); <xref ref-type="bibr" rid="B17">Sæther (1989</xref>: 423, <xref ref-type="bibr" rid="B18">1995</xref>: 58); <xref ref-type="bibr" rid="B23">Wang (2000</xref>: 637)</comment></tp:nomenclature-citation></tp:nomenclature-citation-list></tp:nomenclature><tp:treatment-sec sec-type="Material examined"><title>Material examined.</title><p>CHINA: Ningxia Hui Autonomous Region, Liupan Mountain, <named-content xmlns:xlink="http://www.w3.org/1999/xlink" content-type="dwc:verbatimCoordinates" xlink:type="simple">35°47'22"N, 106°17'36"E</named-content>, 1 male, 4.viii.1987, light trap, W. Wang. Liaoning Province, <!--PageBreak-->Changbai Mountain, <named-content xmlns:xlink="http://www.w3.org/1999/xlink" content-type="dwc:verbatimCoordinates" xlink:type="simple">41°2'40"N, 122°37'38"E</named-content>, 1 male, 1.v.1994, light trap, X. Wang. Tibet, Yadong County, <named-content xmlns:xlink="http://www.w3.org/1999/xlink" content-type="dwc:verbatimCoordinates" xlink:type="simple">27°29'5"N, 88°54'25"E</named-content>, 1male, 29.viii.2003, light trap, H. Xue.</p></tp:treatment-sec><tp:treatment-sec sec-type="Remarks"><title>Remarks.</title><p>This species is easily recognized by the lack of virga, pointed anal point, low inferior volsella with apical hump, LR<sub>3</sub> only 0.38–0.39 and AR = 0.9–1.2 (<xref ref-type="bibr" rid="B17">Sæther 1989</xref>). The Chinese specimens have a slightly higher AR (1.28–1.42) than that given by <xref ref-type="bibr" rid="B17">Sæther (1989)</xref> (AR = 0.86–1.17).</p></tp:treatment-sec><tp:treatment-sec sec-type="Distribution"><title>Distribution.</title><p>The species is recorded from the Nearctic and Palaearctic regions (<xref ref-type="bibr" rid="B2">Ashe and O’Connor 2012</xref>). In China the species was collected in Palaearctic China.</p></tp:treatment-sec><ref-list><ref id="B25"><mixed-citation xmlns:xlink="http://www.w3.org/1999/xlink" xlink:type="simple"><person-group><name name-style="western"><surname>van der Wulp</surname><given-names>FM</given-names></name></person-group> (<year>1875</year>) <article-title>Dipterologische aanteekeneningen No. 4.</article-title><source>Tijdschrift voor Entomologie</source><volume>17</volume>(<issue>4</issue>): <fpage>113</fpage>-<lpage>148</lpage>.</mixed-citation></ref><ref id="B17"><mixed-citation xmlns:xlink="http://www.w3.org/1999/xlink" xlink:type="simple"><person-group><name name-style="western"><surname>Sæther</surname><given-names>OA</given-names></name></person-group> (<year>1989</year>) <article-title><italic>Metriocnemus</italic> van der Wulp: a new species and a revision of species described by Meigen, Zetterstedt, Stæger, Holmgren, Lundström and Strenzke (Diptera: Chironomidae).</article-title><source>Entomologica Scandinavica</source><volume>19</volume>(<issue>4</issue>): <fpage>393</fpage>-<lpage>430</lpage>.</mixed-citation></ref><ref id="B18"><mixed-citation xmlns:xlink="http://www.w3.org/1999/xlink" xlink:type="simple"><person-group><name name-style="western"><surname>Sæther</surname><given-names>OA</given-names></name></person-group> (<year>1995</year>) <article-title><italic>Metriocnemus</italic> van der Wulp: seven new species, revision of species, and new records (Diptera: Chironomidae).</article-title><source>Annales de Limnologie</source><volume>31</volume>(<issue>1</issue>): <fpage>35</fpage>-<lpage>64</lpage>. doi: <ext-link ext-link-type="uri" xlink:href="http://dx.doi.org/10.1051/limn/1995002" xlink:type="simple">10.1051/limn/1995002</ext-link></mixed-citation></ref><ref id="B23"><mixed-citation xmlns:xlink="http://www.w3.org/1999/xlink" xlink:type="simple"><person-group><name name-style="western"><surname>Wang</surname><given-names>X</given-names></name></person-group> (<year>2000</year>) <article-title>A revised checklist of Chironomidae from China (Diptera).</article-title> In: <person-group><name name-style="western"><surname>Hoffrichter</surname><given-names>O</given-names></name></person-group> (<role>Ed</role>) <source>Late 20th century research on Chironomidae: an anthology from the 13th International Symposium on Chironomidae, Freiburg, 5–9 September 1997</source>. <publisher-name>Shaker Verlag</publisher-name>, <publisher-loc>Aachen</publisher-loc>, <fpage>629</fpage>-<lpage>652</lpage>.</mixed-citation></ref><ref id="B2"><mixed-citation xmlns:xlink="http://www.w3.org/1999/xlink" xlink:type="simple"><person-group><name name-style="western"><surname>Ashe</surname><given-names>P</given-names></name><name name-style="western"><surname>O’Connor</surname><given-names>JP</given-names></name></person-group> (<year>2012</year>) <source>A World Catalogue of Chironomidae (Diptera)</source>. <issue>Part 2</issue>. <chapter-title>Orthocladiinae (Section A &amp; B)</chapter-title>. <publisher-name>Irish Biogeographical Society &amp; National Museum of Ireland</publisher-name>, <publisher-loc>Dublin</publisher-loc>, <lpage>986</lpage> pp.</mixed-citation></ref></ref-list></tp:taxon-treatment>
