# Supplementary material for: New species and records of Metriocnemus van der Wulp s. str. from China (Diptera, Chironomidae)
Source: Zookeys. 2014 Mar 11;(387):73–87. doi: 10.3897/zookeys.387.6408 (PMC3970060; doi:10.3897/zookeys.387.6408)
Supplement: XML Treatment for Metriocnemus (Metriocnemus) intergerivus [file zookeys.387.6408-treatment12.xml]

<!DOCTYPE tp:taxon-treatment
  PUBLIC "-//TaxonX//DTD Taxonomic Treatment Publishing DTD v0 20100105//EN" "tax-treatment-NSO.dtd">
<tp:taxon-treatment xmlns:tp="http://www.plazi.org/taxpub"><tp:treatment-meta><mixed-citation publication-type="journal"><person-group><name><surname>Li</surname><given-names>Xing</given-names></name><name><surname>Wang</surname><given-names>Xin-hua</given-names></name></person-group><article-title>New species and records of <italic>Metriocnemus</italic> van der Wulp s. str. from China (Diptera, Chironomidae)</article-title><source>Zookeys</source><day>11</day><month>3</month><year>2014</year><volume>2014</volume><issue>387</issue><fpage>73</fpage><lpage>87</lpage><pub-id pub-id-type="doi">10.3897/zookeys.387.6408</pub-id></mixed-citation></tp:treatment-meta><tp:nomenclature><tp:taxon-name>
                        <tp:taxon-name-part taxon-name-part-type="genus">Metriocnemus</tp:taxon-name-part>
                        (<tp:taxon-name-part taxon-name-part-type="subgenus">Metriocnemus</tp:taxon-name-part>)
                        <tp:taxon-name-part taxon-name-part-type="species">intergerivus</tp:taxon-name-part>
                        <object-id xmlns:xlink="http://www.w3.org/1999/xlink" xlink:type="simple">http://species-id.net/wiki/Metriocnemus_intergerivus</object-id>
                    </tp:taxon-name><tp:taxon-authority>Sæther</tp:taxon-authority><tp:nomenclature-citation-list><tp:nomenclature-citation><tp:taxon-name>Metriocnemus intergerivus</tp:taxon-name><comment> Sæther, 1995: 52</comment></tp:nomenclature-citation></tp:nomenclature-citation-list></tp:nomenclature><tp:treatment-sec sec-type="Material examined"><title>Material examined.</title><p>CHINA: Hubei Province, Enshi Tujia and Miao Autonomous Prefecture, He Mountain, Fenshuiling, <named-content xmlns:xlink="http://www.w3.org/1999/xlink" content-type="dwc:verbatimCoordinates" xlink:type="simple">29°53'24"N, 110°2'1"E</named-content>, 2 males, 12–16.vii.1999, light trap, B. Ji. Hubei Province, Enshi Tujia and Miao Autonomous Prefecture, Xianfeng County, Pingba, <named-content xmlns:xlink="http://www.w3.org/1999/xlink" content-type="dwc:verbatimCoordinates" xlink:type="simple">29°24'57"N, 109°8'18"E</named-content>, 2 males, 20.vii.1999, light trap, B. Ji. Liaoning Province, Changbai Mountain, <named-content xmlns:xlink="http://www.w3.org/1999/xlink" content-type="dwc:verbatimCoordinates" xlink:type="simple">41°2'40"N, 122°37'38"E</named-content>, 2 males, 1.v.1994, light trap, X. Wang. Sichuan Province, Daocheng County, Sangdui, <named-content xmlns:xlink="http://www.w3.org/1999/xlink" content-type="dwc:verbatimCoordinates" xlink:type="simple">29°11'28"N, 100°6'32"E</named-content>, 1 male, 13.vi.1996, light trap, X. Wang.</p></tp:treatment-sec><tp:treatment-sec sec-type="Remarks"><title>Remarks.</title><p>The male imago combines a well developed virga with a low crista dorsalis, weak anal point, and low inferior volsella typical of the <italic>fuscipes</italic> group. The species has an AR = 1.78–2.42.</p></tp:treatment-sec><tp:treatment-sec sec-type="Distribution"><title>Distribution.</title><p>The species is recorded from the Nearctic and Palaearctic regions (<xref ref-type="bibr" rid="B2">Ashe and O’Connor 2012</xref>). It is known from both Oriental and Palaearctic China for first time.</p></tp:treatment-sec><ref-list><ref id="B2"><mixed-citation xmlns:xlink="http://www.w3.org/1999/xlink" xlink:type="simple"><person-group><name name-style="western"><surname>Ashe</surname><given-names>P</given-names></name><name name-style="western"><surname>O’Connor</surname><given-names>JP</given-names></name></person-group> (<year>2012</year>) <source>A World Catalogue of Chironomidae (Diptera)</source>. <issue>Part 2</issue>. <chapter-title>Orthocladiinae (Section A &amp; B)</chapter-title>. <publisher-name>Irish Biogeographical Society &amp; National Museum of Ireland</publisher-name>, <publisher-loc>Dublin</publisher-loc>, <lpage>986</lpage> pp.</mixed-citation></ref></ref-list></tp:taxon-treatment>
