# Supplementary material for: New species and records of Metriocnemus van der Wulp s. str. from China (Diptera, Chironomidae)
Source: Zookeys. 2014 Mar 11;(387):73–87. doi: 10.3897/zookeys.387.6408 (PMC3970060; doi:10.3897/zookeys.387.6408)
Supplement: XML Treatment for Metriocnemus (Metriocnemus) picipes [file zookeys.387.6408-treatment13.xml]

<!DOCTYPE tp:taxon-treatment
  PUBLIC "-//TaxonX//DTD Taxonomic Treatment Publishing DTD v0 20100105//EN" "tax-treatment-NSO.dtd">
<tp:taxon-treatment xmlns:tp="http://www.plazi.org/taxpub"><tp:treatment-meta><mixed-citation publication-type="journal"><person-group><name><surname>Li</surname><given-names>Xing</given-names></name><name><surname>Wang</surname><given-names>Xin-hua</given-names></name></person-group><article-title>New species and records of <italic>Metriocnemus</italic> van der Wulp s. str. from China (Diptera, Chironomidae)</article-title><source>Zookeys</source><day>11</day><month>3</month><year>2014</year><volume>2014</volume><issue>387</issue><fpage>73</fpage><lpage>87</lpage><pub-id pub-id-type="doi">10.3897/zookeys.387.6408</pub-id></mixed-citation></tp:treatment-meta><tp:nomenclature><tp:taxon-name>
                        <tp:taxon-name-part taxon-name-part-type="genus">Metriocnemus</tp:taxon-name-part>
                        (<tp:taxon-name-part taxon-name-part-type="subgenus">Metriocnemus</tp:taxon-name-part>)
                        <tp:taxon-name-part taxon-name-part-type="species">picipes</tp:taxon-name-part>
                        <object-id xmlns:xlink="http://www.w3.org/1999/xlink" xlink:type="simple">http://species-id.net/wiki/Metriocnemus_picipes</object-id>
                    </tp:taxon-name><tp:taxon-authority>(Meigen)</tp:taxon-authority><tp:nomenclature-citation-list><tp:nomenclature-citation><tp:taxon-name>Chiromomus picipes</tp:taxon-name><comment> Meigen, 1818</comment></tp:nomenclature-citation><tp:nomenclature-citation><tp:taxon-name>Chironomus paganicus</tp:taxon-name><comment> Walker, 1856: 183</comment></tp:nomenclature-citation><tp:nomenclature-citation><tp:taxon-name>Metriocnemus hirtipalpis</tp:taxon-name><comment> Kieffer, 1915: 478</comment></tp:nomenclature-citation><tp:nomenclature-citation><tp:taxon-name>Metriocnemus longipalpus</tp:taxon-name><comment> Sinharay &amp; Chaudhuri, 1978: 281</comment></tp:nomenclature-citation><tp:nomenclature-citation><tp:taxon-name>Metriocnemus picipes</tp:taxon-name><comment>(Meigen); <xref ref-type="bibr" rid="B24">van der Wulp (1874</xref>: 136); <xref ref-type="bibr" rid="B7">Edwards (1929</xref>: 311); <xref ref-type="bibr" rid="B14">Pinder (1978</xref>: 90), <xref ref-type="bibr" rid="B18">Sæther (1995</xref>: 59); <xref ref-type="bibr" rid="B23">Wang (2000</xref>: 637)</comment></tp:nomenclature-citation></tp:nomenclature-citation-list></tp:nomenclature><tp:treatment-sec sec-type="Material examined"><title>Material examined.</title><p>CHINA: Jilin Province, Changbai Mountain, <named-content xmlns:xlink="http://www.w3.org/1999/xlink" content-type="dwc:verbatimCoordinates" xlink:type="simple">41°2'40"N, 122°37'38"E</named-content>, 1 male, 7.vii.1986, light trap, X. Wang. Yunan Province, Songhua Coun<!--PageBreak-->ty, <named-content xmlns:xlink="http://www.w3.org/1999/xlink" content-type="dwc:verbatimCoordinates" xlink:type="simple">25°11'38"N, 109°8'18"E</named-content>, 1 male, 1.vi.1996, light trap, B. Wang. Hebei Province, Pingquan County, Guangtou Mountain, <named-content xmlns:xlink="http://www.w3.org/1999/xlink" content-type="dwc:verbatimCoordinates" xlink:type="simple">41°1'43"N, 118°43'1"E</named-content>, 1 male, 29.vi.1995, light trap, H. Li. Sichuan Province, Daocheng County, Sangdui, <named-content xmlns:xlink="http://www.w3.org/1999/xlink" content-type="dwc:verbatimCoordinates" xlink:type="simple">29°11'28"N, 100°6'32"E</named-content>, 2 males, 13.vi.1996, light trap, X. Wang. Hubei Province, Deduo Mountain, Fenshui ling, <named-content xmlns:xlink="http://www.w3.org/1999/xlink" content-type="dwc:verbatimCoordinates" xlink:type="simple">29°40'8"N, 109°5'12"E</named-content>, 1 male, 16.vi.1999, light trap, B. Ji.</p></tp:treatment-sec><tp:treatment-sec sec-type="Remarks"><title>Remarks.</title><p>The Chinese specimens have a low number of setae on each of subcosta (0–9, 2) and M (4–20, 12), combined with a high AR (1.89–2.90, 2.24) and LR<sub>3</sub> (0.44–0.50, 0.46), and a conspicuously long spur of the fore tibia (2.0–2.4 times as long as the apical width of tibia), these characters will distinguish the species from other members of <italic><tp:taxon-name>Metriocnemus</tp:taxon-name></italic>. <italic><tp:taxon-name>Metriocnemus wittei</tp:taxon-name></italic> Freeman, 1955 from Africa might be a synonym (<xref ref-type="bibr" rid="B18">Sæther 1995</xref>).</p></tp:treatment-sec><tp:treatment-sec sec-type="Distribution"><title>Distribution.</title><p>The species is recorded from the Nearctic, Palaearctic and Oriental regions (<xref ref-type="bibr" rid="B2">Ashe and O’Connor 2012</xref>). It has been collected in both Oriental and Palaearctic China.</p></tp:treatment-sec><ref-list><ref id="B24"><mixed-citation xmlns:xlink="http://www.w3.org/1999/xlink" xlink:type="simple"><person-group><name name-style="western"><surname>van der Wulp</surname><given-names>FM</given-names></name></person-group> (<year>1874</year>) <article-title>Dipterologische aanteekeneningen No. 4.</article-title><source>Tijdschrift voor Entomologie</source><volume>17</volume>(<issue>4</issue>): <fpage>109</fpage>-<lpage>112</lpage>.</mixed-citation></ref><ref id="B7"><mixed-citation xmlns:xlink="http://www.w3.org/1999/xlink" xlink:type="simple"><person-group><name name-style="western"><surname>Edwards</surname><given-names>FW</given-names></name></person-group> (<year>1929</year>) <article-title>British non–biting midges (Diptera, Chironomidae).</article-title><source>Transactions of the Entomological Society of London</source><volume>77</volume>: <fpage>279</fpage>-<lpage>430</lpage>. doi: <ext-link ext-link-type="uri" xlink:href="http://dx.doi.org/10.1111/j.1365-2311.1929.tb00692.x" xlink:type="simple">10.1111/j.1365-2311.1929.tb00692.x</ext-link></mixed-citation></ref><ref id="B14"><mixed-citation xmlns:xlink="http://www.w3.org/1999/xlink" xlink:type="simple"><person-group><name name-style="western"><surname>Pinder</surname><given-names>LCV</given-names></name></person-group> (<year>1978</year>) <article-title>A key to adult males of British Chironomidae. Part 1. The key; part 2. Illustrations of the hypopygia</article-title>. <source>Scientific Publication Freshwater Biological Association</source><volume>37</volume>, <size units="page">169 pp</size>.</mixed-citation></ref><ref id="B18"><mixed-citation xmlns:xlink="http://www.w3.org/1999/xlink" xlink:type="simple"><person-group><name name-style="western"><surname>Sæther</surname><given-names>OA</given-names></name></person-group> (<year>1995</year>) <article-title><italic>Metriocnemus</italic> van der Wulp: seven new species, revision of species, and new records (Diptera: Chironomidae).</article-title><source>Annales de Limnologie</source><volume>31</volume>(<issue>1</issue>): <fpage>35</fpage>-<lpage>64</lpage>. doi: <ext-link ext-link-type="uri" xlink:href="http://dx.doi.org/10.1051/limn/1995002" xlink:type="simple">10.1051/limn/1995002</ext-link></mixed-citation></ref><ref id="B23"><mixed-citation xmlns:xlink="http://www.w3.org/1999/xlink" xlink:type="simple"><person-group><name name-style="western"><surname>Wang</surname><given-names>X</given-names></name></person-group> (<year>2000</year>) <article-title>A revised checklist of Chironomidae from China (Diptera).</article-title> In: <person-group><name name-style="western"><surname>Hoffrichter</surname><given-names>O</given-names></name></person-group> (<role>Ed</role>) <source>Late 20th century research on Chironomidae: an anthology from the 13th International Symposium on Chironomidae, Freiburg, 5–9 September 1997</source>. <publisher-name>Shaker Verlag</publisher-name>, <publisher-loc>Aachen</publisher-loc>, <fpage>629</fpage>-<lpage>652</lpage>.</mixed-citation></ref><ref id="B2"><mixed-citation xmlns:xlink="http://www.w3.org/1999/xlink" xlink:type="simple"><person-group><name name-style="western"><surname>Ashe</surname><given-names>P</given-names></name><name name-style="western"><surname>O’Connor</surname><given-names>JP</given-names></name></person-group> (<year>2012</year>) <source>A World Catalogue of Chironomidae (Diptera)</source>. <issue>Part 2</issue>. <chapter-title>Orthocladiinae (Section A &amp; B)</chapter-title>. <publisher-name>Irish Biogeographical Society &amp; National Museum of Ireland</publisher-name>, <publisher-loc>Dublin</publisher-loc>, <lpage>986</lpage> pp.</mixed-citation></ref></ref-list></tp:taxon-treatment>
