# Supplementary material for: New species and records of Metriocnemus van der Wulp s. str. from China (Diptera, Chironomidae)
Source: Zookeys. 2014 Mar 11;(387):73–87. doi: 10.3897/zookeys.387.6408 (PMC3970060; doi:10.3897/zookeys.387.6408)
Supplement: XML Treatment for Metriocnemus (Metriocnemus) tamaokui [file zookeys.387.6408-treatment14.xml]

<!DOCTYPE tp:taxon-treatment
  PUBLIC "-//TaxonX//DTD Taxonomic Treatment Publishing DTD v0 20100105//EN" "tax-treatment-NSO.dtd">
<tp:taxon-treatment xmlns:tp="http://www.plazi.org/taxpub"><tp:treatment-meta><mixed-citation publication-type="journal"><person-group><name><surname>Li</surname><given-names>Xing</given-names></name><name><surname>Wang</surname><given-names>Xin-hua</given-names></name></person-group><article-title>New species and records of <italic>Metriocnemus</italic> van der Wulp s. str. from China (Diptera, Chironomidae)</article-title><source>Zookeys</source><day>11</day><month>3</month><year>2014</year><volume>2014</volume><issue>387</issue><fpage>73</fpage><lpage>87</lpage><pub-id pub-id-type="doi">10.3897/zookeys.387.6408</pub-id></mixed-citation></tp:treatment-meta><tp:nomenclature><tp:taxon-name>
                        <tp:taxon-name-part taxon-name-part-type="genus">Metriocnemus</tp:taxon-name-part>
                        (<tp:taxon-name-part taxon-name-part-type="subgenus">Metriocnemus</tp:taxon-name-part>)
                        <tp:taxon-name-part taxon-name-part-type="species">tamaokui</tp:taxon-name-part>
                        <object-id xmlns:xlink="http://www.w3.org/1999/xlink" xlink:type="simple">http://species-id.net/wiki/Metriocnemus_tamaokui</object-id>
                    </tp:taxon-name><tp:taxon-authority>Sasa</tp:taxon-authority><tp:nomenclature-citation-list><tp:nomenclature-citation><tp:taxon-name>Metriocnemus tamaokui</tp:taxon-name><comment> Sasa, 1983: 77</comment></tp:nomenclature-citation></tp:nomenclature-citation-list></tp:nomenclature><tp:treatment-sec sec-type="Material examined"><title>Material examined.</title><p>CHINA: Sichuan Province, Daocheng City, Sangdui County, <named-content xmlns:xlink="http://www.w3.org/1999/xlink" content-type="dwc:verbatimCoordinates" xlink:type="simple">29°11'28"N, 100°6'32"E</named-content>, 1 male, 11.vi.1996, sweep net, X. Wang. Yunnan Province, Dali County, Yinqiao, <named-content xmlns:xlink="http://www.w3.org/1999/xlink" content-type="dwc:verbatimCoordinates" xlink:type="simple">25°45'10"N, 109°5'12"E</named-content>, 1 male, 21.v.1996, light trap, B. Wang. Xinjiang Uygur Autonomous Region, Yining City, Saimuli Lake, <named-content xmlns:xlink="http://www.w3.org/1999/xlink" content-type="dwc:verbatimCoordinates" xlink:type="simple">44°37'26"N, 81°12'28"E</named-content>, 1 male, 30.vii.2000, light, trap, N. Tang.</p></tp:treatment-sec><tp:treatment-sec sec-type="Remarks"><title>Remarks.</title><p>The species has an AR = 1.13; very long palp; wing with numerous macrotrichia; ta<sub>1</sub> and ta<sub>2</sub> of mid and hind leg each with 2 pseudospurs; virga composed of nearly 20 spines; anal point robust, partly parallel–sided; a strongly projecting, rectangular inferior volsella in basal half of the gonocoxite; and a triangular, preapical crista dorsalis.</p></tp:treatment-sec><tp:treatment-sec sec-type="Distribution"><title>Distribution.</title><p>The species was described from Japan (<xref ref-type="bibr" rid="B19">Sasa 1983</xref>), and it is a newly recorded in China. It is known from both Oriental and Palaearctic China.</p></tp:treatment-sec><ref-list><ref id="B19"><mixed-citation xmlns:xlink="http://www.w3.org/1999/xlink" xlink:type="simple"><person-group><name name-style="western"><surname>Sasa</surname><given-names>M</given-names></name></person-group> (<year>1983</year>) <article-title>Studies on chironimid midges of the Tama River. Part 6. Description of species of the subfamily Orthocladiinae recovered from the main stream in the June survey.</article-title><source>Research Report from the National Institute for Environmental Studies</source><volume>43</volume>: <fpage>69</fpage>-<lpage>100</lpage>.</mixed-citation></ref></ref-list></tp:taxon-treatment>
