# Supplementary material for: New species and records of Metriocnemus van der Wulp s. str. from China (Diptera, Chironomidae)
Source: Zookeys. 2014 Mar 11;(387):73–87. doi: 10.3897/zookeys.387.6408 (PMC3970060; doi:10.3897/zookeys.387.6408)
Supplement: XML Treatment for Metriocnemus (Metriocnemus) unilinearis [file zookeys.387.6408-treatment16.xml]

<!DOCTYPE tp:taxon-treatment
  PUBLIC "-//TaxonX//DTD Taxonomic Treatment Publishing DTD v0 20100105//EN" "tax-treatment-NSO.dtd">
<tp:taxon-treatment xmlns:tp="http://www.plazi.org/taxpub"><tp:treatment-meta><mixed-citation publication-type="journal"><person-group><name><surname>Li</surname><given-names>Xing</given-names></name><name><surname>Wang</surname><given-names>Xin-hua</given-names></name></person-group><article-title>New species and records of <italic>Metriocnemus</italic> van der Wulp s. str. from China (Diptera, Chironomidae)</article-title><source>Zookeys</source><day>11</day><month>3</month><year>2014</year><volume>2014</volume><issue>387</issue><fpage>73</fpage><lpage>87</lpage><pub-id pub-id-type="doi">10.3897/zookeys.387.6408</pub-id></mixed-citation></tp:treatment-meta><tp:nomenclature><tp:taxon-name>
                        <tp:taxon-name-part taxon-name-part-type="genus">Metriocnemus</tp:taxon-name-part>
                        (<tp:taxon-name-part taxon-name-part-type="subgenus">Metriocnemus</tp:taxon-name-part>)
                        <tp:taxon-name-part taxon-name-part-type="species">unilinearis</tp:taxon-name-part>
                        <object-id xmlns:xlink="http://www.w3.org/1999/xlink" xlink:type="simple">http://species-id.net/wiki/Metriocnemus_unilinearis</object-id>
                    </tp:taxon-name><tp:taxon-authority>Chaudhuri &amp; Bhattacharyay</tp:taxon-authority><tp:nomenclature-citation-list><tp:nomenclature-citation><tp:taxon-name>Metriocnemus unilinearis</tp:taxon-name><comment> Chaudhuri &amp; Bhattacharyay in <xref ref-type="bibr" rid="B3">Chaudhuri et al. 1989</xref>: 312; <xref ref-type="bibr" rid="B18">Sæther (1995</xref>: 56); <xref ref-type="bibr" rid="B23">Wang (2000</xref>: 637)</comment></tp:nomenclature-citation></tp:nomenclature-citation-list></tp:nomenclature><tp:treatment-sec sec-type="Material examined"><title>Material examined.</title><p>CHINA: Tibet, Zhangmu, <named-content xmlns:xlink="http://www.w3.org/1999/xlink" content-type="dwc:verbatimCoordinates" xlink:type="simple">28°46'26"N, 87°30'22"E</named-content>, 1 male, 7.ix.1987, light trap, C. Deng. Tibet, Zhangmu, <named-content xmlns:xlink="http://www.w3.org/1999/xlink" content-type="dwc:verbatimCoordinates" xlink:type="simple">28°46'26"N, 87°30'22"E</named-content>, 1 male, 21.ix.1987, light trap, C. Deng. Tibet, Zhangmu, <named-content xmlns:xlink="http://www.w3.org/1999/xlink" content-type="dwc:verbatimCoordinates" xlink:type="simple">28°46'26"N, 87°30'22"E</named-content>, 1 male, 9.viii.1987, light trap, C. Deng. Guizhou Province, Fanjing Mountain, Huguo Temple, <named-content xmlns:xlink="http://www.w3.org/1999/xlink" content-type="dwc:verbatimCoordinates" xlink:type="simple">27°54'43"N, 108°38'35"E</named-content>, 1 male, 4.viii.2001, light trap, R. Zhang. Fujian Province, Wuyi Mountain, Tongmu County, 27 °43’ 46"N, 118°1'52"E, 2 males, 29.iv.1993, sweep net, W. Bu.</p></tp:treatment-sec><tp:treatment-sec sec-type="Remarks"><title>Remarks.</title><p>This species can be separated from other <italic><tp:taxon-name>Metriocnemus</tp:taxon-name></italic> species by the following combination of characters: acrostichals 4–5, uniserial; scutellum with 12 irregularly arranged setae; squama with 7 setae; anal point narrow and pointed with 14 setae at base, and gonocoxite with a small, dorsal, flap–like setose lobe. The specimens from Tibet have a lower antennal ratio (AR = 0.66–0.88) than the Indian specimens (AR = 1.03).</p></tp:treatment-sec><tp:treatment-sec sec-type="Distribution"><title>Distribution.</title><p>This species was described from India (<xref ref-type="bibr" rid="B3">Chaudhuri et al. 1989</xref>). It has been collected in both Oriental and Palaearctic China.</p></tp:treatment-sec><ref-list><ref id="B3"><mixed-citation xmlns:xlink="http://www.w3.org/1999/xlink" xlink:type="simple"><person-group><name name-style="western"><surname>Chaudhuri</surname><given-names>PK</given-names></name><name name-style="western"><surname>Bhattacharyay</surname><given-names>S</given-names></name><name name-style="western"><surname>Dutta</surname><given-names>T</given-names></name></person-group> (<year>1989</year>) <article-title>Adults of orthocladiid midges of <italic>Metriocnemus</italic> group (Diptera: Chironomidae) from India.</article-title><source>Oriental Insects</source><volume>23</volume>: <fpage>307</fpage>-<lpage>327</lpage>.</mixed-citation></ref><ref id="B18"><mixed-citation xmlns:xlink="http://www.w3.org/1999/xlink" xlink:type="simple"><person-group><name name-style="western"><surname>Sæther</surname><given-names>OA</given-names></name></person-group> (<year>1995</year>) <article-title><italic>Metriocnemus</italic> van der Wulp: seven new species, revision of species, and new records (Diptera: Chironomidae).</article-title><source>Annales de Limnologie</source><volume>31</volume>(<issue>1</issue>): <fpage>35</fpage>-<lpage>64</lpage>. doi: <ext-link ext-link-type="uri" xlink:href="http://dx.doi.org/10.1051/limn/1995002" xlink:type="simple">10.1051/limn/1995002</ext-link></mixed-citation></ref><ref id="B23"><mixed-citation xmlns:xlink="http://www.w3.org/1999/xlink" xlink:type="simple"><person-group><name name-style="western"><surname>Wang</surname><given-names>X</given-names></name></person-group> (<year>2000</year>) <article-title>A revised checklist of Chironomidae from China (Diptera).</article-title> In: <person-group><name name-style="western"><surname>Hoffrichter</surname><given-names>O</given-names></name></person-group> (<role>Ed</role>) <source>Late 20th century research on Chironomidae: an anthology from the 13th International Symposium on Chironomidae, Freiburg, 5–9 September 1997</source>. <publisher-name>Shaker Verlag</publisher-name>, <publisher-loc>Aachen</publisher-loc>, <fpage>629</fpage>-<lpage>652</lpage>.</mixed-citation></ref></ref-list></tp:taxon-treatment>
